# Supplementary material for: Neoadjuvant Chemoradiotherapy versus Chemotherapy for Gastroesophageal Junction Adenocarcinoma; Which Is the Optimal Treatment Option?
Source: Cancers (Basel). 2022 Nov 28;14(23):5856. doi: 10.3390/cancers14235856 (PMC9736946; doi:10.3390/cancers14235856)
Supplement: Supplementary file 1 [file cancers-14-05856-s001.zip]

Archive with 1 entries (1 files):
- cancers-2001048-supplementary.pdf
